# Supplementary material for: Measuring Cancer Hallmark Mediation of the TET1 Glioma Survival Effect with Linked Neural-Network Based Mediation Experiments
Source: Sci Rep. 2020 Jun 1;10:8886. doi: 10.1038/s41598-020-65369-3 (PMC7264360; doi:10.1038/s41598-020-65369-3)
Supplement: Supplementary file 2 — Supplemental data set. [file 41598_2020_65369_MOESM2_ESM.xlsx]

## Sheet: Tablesupplement
gene_name	shEV_gMeanSignal	shTet1_rMeanSignal	Fold Change
RAI14	820.81	293038	0.003
LOC150786	27.29	7285.37	0.004
LOC440297	142.77	37823.6	0.004
HGSNAT	168.21	43011.4	0.004
LOC100506653	174.23	43772.5	0.004
PLA2G4A	170.65	42780.6	0.004
PARD3B	163.8	40245.8	0.004
ALS2CR11	163.07	40034.5	0.004
A_33_P3291160	143.38	34495.9	0.004
RG9MTD2	178.26	42829.3	0.004
CHAF1B	183.58	43536.8	0.004
MTFMT	183.78	43345.3	0.004
LOC285548	180.39	41282.5	0.004
FLJ35776	31	7094.36	0.004
C1orf152	79.15	17881	0.004
PTPRJ	44.27	9194.53	0.005
VDR	134.33	27339.8	0.005
ILDR1	36.12	7019.53	0.005
TES	35.92	6297.85	0.006
SYNJ2	88.27	15173.8	0.006
KRT74	264.23	42632.9	0.006
SRPX	252.88	40084.5	0.006
DHX37	225.35	35103.6	0.006
ENST00000380228	258.81	40188.1	0.006
SLC6A9	287.48	44576.4	0.006
FXYD3	275.58	42293.5	0.007
MRPS16	224.54	34166.8	0.007
DA831944	239.44	34790.2	0.007
LOC100130071	24.49	3551.78	0.007
CANX	268.23	38847.4	0.007
ASB17	252.52	35928.2	0.007
MSX1	96.67	13700.6	0.007
KRTAP1-5	830.55	113072	0.007
ENST00000390605	119.19	14668.4	0.008
SPTY2D1	53.28	6175.5	0.009
MED8	110.31	11949.5	0.009
FOXE3	134.25	14348.2	0.009
CARD11	190.68	19735.8	0.01
OTOP2	35.15	3532.44	0.01
HIP1R	59.53	5968.98	0.01
LOC100133857	27.23	2710.34	0.01
AK095699	629.12	60117.6	0.01
NegativeControl	122.74	11062.6	0.011
CALM2	1013.25	89028.7	0.011
A_33_P3271187	65.03	5683.25	0.011
CD151	70.23	6080.28	0.012
RAD51L1	67.65	5818.52	0.012
OS9	61.06	5248.42	0.012
RASAL3	120.08	10295.9	0.012
CDCP1	149.05	12509.8	0.012
ARAP1	58.91	4937.98	0.012
PPP1R8	403.13	33763.8	0.012
FFAR3	73.38	6132.25	0.012
C11orf41	69.88	5814.17	0.012
FRY	56.33	4642.75	0.012
ST6GALNAC5	66.2	5433.31	0.012
PMM2	61.24	4775.73	0.013
WDR53	67.73	5225.3	0.013
OPRL1	41.26	3145.47	0.013
FOXP4	41.42	3113.27	0.013
SPRR2F	56.23	4224.37	0.013
TUBBP5	27.76	2015.29	0.014
PDE1C	61.89	4477.73	0.014
BC127725	45.66	3210.36	0.014
MAPKAPK3	760.59	53113.1	0.014
NPM1	141.6	9865.73	0.014
HRAS	62.38	4285.56	0.015
MMP9	45.06	3082.11	0.015
BU955595	39.84	2720.97	0.015
MT1A	133.37	8894.57	0.015
SLC25A6	1190.41	78523.5	0.015
PDZRN4	27.76	1825.62	0.015
ASB1	53.74	3496.81	0.015
OR5F1	107.46	6828.74	0.016
KIAA2022	106.75	6524.21	0.016
AGTR2	603.85	36847.8	0.016
ENST00000388762	56.12	3382.58	0.017
ERCC-00075_180	591.75	35563.6	0.017
DNALI1	19.98	1189.2	0.017
C10orf96	544.92	32421.3	0.017
A_33_P3292138	597.17	35132	0.017
LOC730183	42.37	2486.15	0.017
LOC100507023	473.3	27766.8	0.017
ADCY2	190.48	11033.1	0.017
C1QL3	601.75	34385.8	0.017
CMTM8	628.4	35872.3	0.018
KRTAP4-7	429.49	24431.5	0.018
SPPL3	146.16	8272.03	0.018
OR51B5	359.13	20118	0.018
A_33_P3304081	475.02	26595.3	0.018
A_33_P3276808	567.39	31558	0.018
ENST00000309874	46	2492.76	0.018
CENPF	91.19	4866.41	0.019
OR2T1	2299.86	121455	0.019
ARHGAP31	56.02	2955.52	0.019
MREG	44.8	2348.84	0.019
DPYSL4	48.43	2532.1	0.019
SLC25A31	39.08	2038.84	0.019
B4GALT3	57.68	2960.53	0.019
SERTAD3	37.87	1926.03	0.02
CNTNAP5	38.34	1948.74	0.02
PTPN6	185.08	9303.97	0.02
SRRT	45.98	2306.69	0.02
C22orf27	42.18	2086.2	0.02
A_24_P384200	61.16	3009.77	0.02
LOC389906	60.64	2960.9	0.02
FIBCD1	424.16	20587.2	0.021
SCN8A	57.05	2757	0.021
A_33_P3325250	108.21	5201.59	0.021
CXCR3	42.1	1980.77	0.021
SULT1C2	23	1077.76	0.021
CYP27C1	101.88	4737.66	0.022
XR_039246	40.95	1894.73	0.022
GNG8	114	5246.05	0.022
ENST00000470139	40.45	1844.62	0.022
FLJ30403	47.97	2147.97	0.022
MIER1	64.59	2888.3	0.022
C19orf10	56.45	2523.5	0.022
TDP2	250.62	11144.8	0.022
NDUFA4L2	61.48	2693.02	0.023
PPFIA4	224.17	9816.53	0.023
KIF7	60.05	2628.97	0.023
ZNF442	44.14	1923.25	0.023
TMEM45B	44.23	1922.91	0.023
CDC42EP5	69.17	3003.18	0.023
C21orf2	29.12	1240.85	0.023
ROM1	54.94	2336.23	0.024
LEPREL2	886.64	37611.8	0.024
MAP3K2	306.79	12935.9	0.024
SLC9A7	29.48	1235.05	0.024
DGKH	161.73	6765.44	0.024
LOC100134713	116.7	4858.34	0.024
PPAT	53.25	2204.43	0.024
C1orf59	41.53	1709.16	0.024
LOC100128164	117.02	4774.56	0.025
TRAV20	895.22	36510.5	0.025
ING3	749.73	30556.3	0.025
TTTY10	44.95	1831.66	0.025
CDCP1	81.84	3335.25	0.025
LOC730755	913.13	37185.7	0.025
FAM176A	886	36043	0.025
RXFP2	681.05	27606.3	0.025
CETN3	131.58	5316.61	0.025
A_33_P3384312	31.36	1266.43	0.025
SFXN1	205.58	8293.51	0.025
CRISP2	109.81	4422.95	0.025
ZNF154	669.95	26918.9	0.025
PCDHB1	24.43	977.67	0.025
ALOX15	27.39	1094.32	0.025
MBTPS2	898.58	35636	0.025
A_24_P196019	822.13	32190	0.026
TNFRSF25	33.2	1297.19	0.026
RAMP1	24.92	965.54	0.026
OTOP3	1238.03	47940.2	0.026
L1CAM	843.69	32643.9	0.026
SH3BGRL	48.18	1854.53	0.026
A_33_P3349025	55.45	2130.29	0.026
NCRNA00201	1260.28	48064.8	0.026
C14orf135	488.14	18514.6	0.026
NELL2	1356.77	51310	0.026
ZNF177	75.21	2842.71	0.026
ENST00000341885	46.83	1768.91	0.026
SFTA1P	26.16	987.7	0.026
C6orf97	166.38	6242.77	0.027
CCDC102B	372.03	13955.4	0.027
OR56A1	1049.52	39299	0.027
A_33_P3236778	1423.29	53175.7	0.027
ETG09_35454	26.18	976.66	0.027
REP15	1398.22	52018.4	0.027
LGTN	1352.14	50286.7	0.027
XR_038016	241.16	8964.02	0.027
TTC14	1378.17	51017.2	0.027
NCRNA00085	1329.98	48657.2	0.027
PTPRS	44.56	1628.16	0.027
DHX32	46.23	1684.33	0.027
CYP2A7	295.47	10665.4	0.028
A_33_P3417589	85.05	3041.87	0.028
THAP10	1091.05	38946.4	0.028
CNN3	62.63	2227.73	0.028
POLH	1194.2	42266.8	0.028
A_33_P3294078	55.81	1966.62	0.028
TRIM32	73.7	2583.42	0.029
CDK7	27.45	959.94	0.029
ANKLE2	61.88	2159.03	0.029
CKS2	44.77	1538.65	0.029
PMEL	97.83	3355.13	0.029
NP297860	49.81	1690.83	0.029
HESX1	5981.53	203012	0.029
CUX1	64.35	2163.92	0.03
GPM6A	2552.22	85541.2	0.03
ENST00000510083	23.7	793.14	0.03
A_33_P3366124	45.97	1537.61	0.03
BPESC1	270.12	8992.95	0.03
CCDC48	1115.73	37009.5	0.03
ACAT1	126.95	4210.82	0.03
GHRH	25.4	832	0.031
ENST00000401491	32.98	1076.75	0.031
TNIP3	2654.02	86332.1	0.031
KRTAP10-10	67.21	2182.16	0.031
CCDC122	48.89	1586.3	0.031
EDAR	32.67	1055.9	0.031
CACNA1E	77.15	2483.21	0.031
MRPS17	180.51	5797.19	0.031
ENST00000370419	202.98	6512.2	0.031
PXT1	5996	191846	0.031
PSEN2	24.49	783.05	0.031
ZBTB20	29.53	941.08	0.031
MPZL2	274.13	8701.13	0.032
TCF23	53.78	1692.8	0.032
ERCC-00171_229	299.05	9350.89	0.032
AK096324	61.92	1933.53	0.032
MAPRE1	46.83	1458.48	0.032
A_33_P3387095	49.27	1534.22	0.032
A_33_P3385671	256.89	7901.2	0.033
NIPBL	307.4	9413.9	0.033
IL2	1708	51998.3	0.033
NBR2	315.29	9588.56	0.033
CELF2	57.76	1755.36	0.033
NCRNA00295	360.44	10909.8	0.033
ARHGEF38	147.85	4470.34	0.033
WEE1	307.82	9306.55	0.033
NCRNA00174	50.98	1533.39	0.033
SLC25A47	246.34	7385.07	0.033
LOC284219	175.73	5246.74	0.033
WNT8A	27.52	820.75	0.034
RBMX2	79.66	2370.95	0.034
MSX1	41.79	1243.11	0.034
LOC340094	281.61	8349.36	0.034
GTF2IRD1	926.11	27396.8	0.034
ENST00000433371	28.62	842.4	0.034
NXN	355.03	10444.1	0.034
ZNF880	263.03	7735.3	0.034
DB072080	394.05	11547.3	0.034
A_33_P3375284	1458.49	42658.1	0.034
A_33_P3389028	75.03	2190.18	0.034
PHF12	30.8	898.56	0.034
ZNF496	42.39	1225.97	0.035
KTI12	49.33	1423.7	0.035
XM_001128844	69.83	2013.89	0.035
EIF2B1	28.03	806.02	0.035
CR593048	1000.58	28460.9	0.035
PCDH20	29.59	839.97	0.035
RPGR	39.31	1115.65	0.035
STK11	39.85	1128.48	0.035
A_33_P3371247	573.39	16226.4	0.035
KGFLP2	48.33	1365.98	0.035
STOML3	43.95	1238.02	0.036
MTFR1	43.37	1218.73	0.036
CMKLR1	46.73	1311.45	0.036
SPOCK3	2602.57	72990.8	0.036
RBBP7	2183.51	61203.9	0.036
RASD1	1875.13	52501.3	0.036
ANKRD52	1066.07	29779.3	0.036
APLNR	39.25	1093.54	0.036
A_24_P24002	71.28	1979.54	0.036
OR8G2	30.94	855.77	0.036
UBAP2L	42.87	1182.33	0.036
A_33_P3386723	31.56	869.34	0.036
LRIG1	127.42	3509.44	0.036
LTBP2	780.4	21400.2	0.036
NLRC4	38.44	1052.84	0.037
ZNF641	175.92	4800.75	0.037
MED18	96.98	2646.27	0.037
IL21	258.6	7055.65	0.037
SNX16	52.02	1418.88	0.037
MCM3AP	40.34	1099.45	0.037
UNC93B1	51.59	1402.19	0.037
ZNF840	110.22	2985.4	0.037
CKLF	104.31	2824.67	0.037
SLC6A4	125.54	3376.02	0.037
TBC1D23	64.22	1719.44	0.037
LOC100128333	617.31	16495.2	0.037
PTPN11	49.87	1325.89	0.038
PCNA	118.17	3140.85	0.038
GHRL	79.28	2104.84	0.038
ILDR2	39.48	1046.63	0.038
SAMD4A	44.85	1182.74	0.038
CNTN1	3800.8	99710	0.038
ENST00000440711	23.21	607.19	0.038
C8orf44	1332.7	34862.3	0.038
NAA30	79.48	2078.98	0.038
T	36.23	946.06	0.038
BBS2	204.76	5334.6	0.038
CCL8	630.39	16402.5	0.038
SLCO3A1	52.69	1367.75	0.039
B4GALT3	35.73	927.07	0.039
SPHK2	1433.81	37140.3	0.039
ACOT13	117.03	3025.98	0.039
F11	46.83	1208.63	0.039
ARF6	33.69	868.31	0.039
RNF157	23.17	594.85	0.039
C11orf20	31.09	797.84	0.039
MREG	492.26	12607.6	0.039
A_33_P3370515	92.46	2361.95	0.039
ENST00000439960	128.75	3276.09	0.039
POM121L1P	28.46	722.89	0.039
DNAJC9	317.39	8049.5	0.039
ECT2L	635.35	16066.5	0.04
ENST00000299234	349.78	8694.85	0.04
NCRNA00292	27.6	685.95	0.04
PRDM14	36.77	913.29	0.04
HAMP	26.13	648.43	0.04
PCNA	85.49	2115.9	0.04
A_33_P3399474	368.63	9102.36	0.04
LOC158863	71.83	1766.42	0.041
AS3MT	196.78	4804.47	0.041
IDS	324.22	7911.6	0.041
EIF1B	25.34	617.63	0.041
SCN5A	397.13	9679.4	0.041
BAG3	57.15	1389.13	0.041
ART4	46.15	1120.55	0.041
ERCC-00144_60	35.23	852.65	0.041
RPL32	377.64	9116.64	0.041
KDM4D	410.77	9908.83	0.041
LOC100272228	37.76	910.72	0.041
A_33_P3335905	57.13	1374.98	0.042
A_32_P40744	72.4	1738.98	0.042
ERCC5	26.03	625.29	0.042
BCL7C	757.79	18142.8	0.042
CHMP1A	1538.74	36824.6	0.042
LOC100128979	34.65	829.03	0.042
DGKZ	33.66	804.1	0.042
AK097991	455.35	10865.1	0.042
BTBD18	866.45	20628.9	0.042
KRT8	3253.47	77408.8	0.042
FLJ22536	302.86	7149.92	0.042
POLR3B	1756.54	41427.6	0.042
A_33_P3210358	237.79	5577.81	0.043
PYCARD	73.6	1720.82	0.043
FUT1	60.22	1405.22	0.043
ENST00000404616	48.05	1120.24	0.043
A_33_P3258846	746.21	17327.8	0.043
NCR1	50.42	1162.67	0.043
ADAM29	70.87	1630.74	0.043
ADAMTS1	398.31	9146.17	0.044
A_24_P606663	72.83	1659.7	0.044
FLJ14186	12773.4	290552	0.044
MAP7D3	708.25	16081.3	0.044
ATG5	76.65	1740.13	0.044
RPL23AP32	109.06	2475.94	0.044
DSCC1	156.68	3553.66	0.044
DAPK1	395.82	8958.76	0.044
USP19	374	8448.88	0.044
IFNA16	37.34	842.94	0.044
LOC728099	114.19	2575.36	0.044
A_33_P3336302	197.7	4453.89	0.044
LOC100128401	99.13	2232.16	0.044
2020-03-06	52.83	1187.29	0.044
CLRN3	1816.45	40459.8	0.045
LOC100130238	34.05	758.05	0.045
CTNND2	24.97	555.09	0.045
SOX7	32.28	713.69	0.045
LOC100506750	36.09	797.57	0.045
ACAD10	74.51	1645.74	0.045
GOT1	318.05	7010.85	0.045
MEAF6	27.38	603.44	0.045
HSDL1	68.92	1516.49	0.045
ESR1	31.95	702.62	0.045
HMBOX1	27.48	603.82	0.046
SPECC1	34.77	761.35	0.046
BEX5	47.57	1041.28	0.046
ENST00000393022	117.41	2569.66	0.046
GBP6	39.52	863.65	0.046
WDR87	313.64	6851	0.046
LOC100289308	27.56	599.69	0.046
TAS2R4	31.87	690	0.046
ATP6V1E2	43.46	935.59	0.046
XBP1	46.66	1002.65	0.047
ENST00000471626	53.44	1139.05	0.047
TNFRSF11B	77.72	1652.02	0.047
PEG10	137.42	2913.75	0.047
PCIF1	124.81	2641	0.047
C9orf86	82.22	1737.1	0.047
STEAP1	89.7	1891.26	0.047
RAD51AP1	129.06	2710.32	0.048
LOC100507269	24.25	506.19	0.048
ZMIZ1	410.97	8566.68	0.048
NDUFS6	167.88	3495.98	0.048
SCRT2	79.23	1629.07	0.049
FAM71A	5311.81	109102	0.049
EBNA1BP2	79.36	1616.38	0.049
GRAMD1B	50.21	1019.46	0.049
A_33_P3277679	81.05	1644.47	0.049
SPATA1	99.8	2021.92	0.049
UBIAD1	29.11	589.21	0.049
PRDX4	37.21	752.31	0.049
LOC728208	36.63	739.9	0.05
MME	85.51	1726.25	0.05
ERAL1	33.81	680.6	0.05
A_33_P3308219	4540.65	90781.2	0.05
TENC1	27.38	544.77	0.05
DNAJC30	4983.14	99013.7	0.05
FAM26E	70.71	1404.42	0.05
ENST00000358389	4862.62	96561.5	0.05
C11orf45	4992.11	99117.2	0.05
NAMPT	531.25	10545.6	0.05
IDI2-AS1	579.83	11508.1	0.05
DDX1	28.52	565.67	0.05
MAPK8IP2	79.95	1583.83	0.05
OSM	352.37	6980.08	0.05
APEX1	76.03	1504.89	0.051
ZNF442	694.37	13737.6	0.051
GUCY1A3	49.02	967.07	0.051
C9orf37	605.34	11937.9	0.051
LOC100134240	74.47	1466.94	0.051
NKRF	568.25	11175.8	0.051
MARCO	4195.15	82464.2	0.051
ENST00000434764	524.64	10307.2	0.051
A_33_P3373014	5007.1	98257.2	0.051
PRPF31	59.58	1168.47	0.051
MTFMT	592.38	11611.6	0.051
ATF5	645.32	12645.2	0.051
C7orf57	119.08	2321.59	0.051
IL18BP	671.98	13097.1	0.051
LOC442421	38.26	745.44	0.051
IGF1	27.53	536.29	0.051
RIPK2	82.92	1614.34	0.051
CUL4A	565.09	11001.7	0.051
BRWD1	1626.93	31651.9	0.051
TARDBP	506.24	9837.9	0.051
TSPYL4	657.27	12762.1	0.052
ENST00000366116	63.98	1241.22	0.052
DSCR3	28.22	546.05	0.052
PLCD3	4043.5	78075.8	0.052
FAM173B	310.9	5993.07	0.052
ERCC-00062_278	315.92	6076.79	0.052
RBM8A	425.08	8170.83	0.052
ZDHHC9	28.44	546.12	0.052
SLC26A11	72.3	1386.05	0.052
C14orf162	549.03	10505.5	0.052
LOC285733	340.83	6515.75	0.052
GRID2IP	28.46	543.41	0.052
ENST00000420762	329.8	6294.8	0.052
KIR2DL2	68.77	1312.26	0.052
ENST00000367538	2098.41	40006.4	0.052
POR	1093.31	20836.2	0.052
E1A_r60_n9	250.72	4773.53	0.053
TTLL2	3997.46	76007.5	0.053
WARS	41.4	786.37	0.053
MARK2	112.98	2142.52	0.053
ZNF764	533.98	10081.1	0.053
PSMD9	243.79	4583.61	0.053
CD36	21.81	409.61	0.053
MED22	205.25	3855.15	0.053
HECTD2	864.21	16212.9	0.053
LOC91316	57.61	1080.11	0.053
TTTY13	155.64	2912.76	0.053
SLC37A3	2755.1	51487.2	0.054
TMPRSS11F	4335.58	80966.6	0.054
UNKL	5073.87	94563	0.054
MDH2	27.25	507.76	0.054
ZNF608	34.06	633.74	0.054
A_33_P3220979	145.21	2697.76	0.054
FZD6	39.56	734.31	0.054
SHISA5	169.17	3139.84	0.054
INTS4	295	5473.8	0.054
TOP2A	263.33	4871.23	0.054
IYD	527.24	9743.58	0.054
CCDC6	751.75	13884.8	0.054
HTRA2	112.59	2077.71	0.054
CCDC136	269.26	4947.26	0.054
CLC	62.06	1137.13	0.055
ZSCAN4	874.77	15958	0.055
MTFP1	26.85	489.63	0.055
A_33_P3251408	41.81	762.13	0.055
ENST00000514600	265.86	4844.31	0.055
PSMB10	527.49	9604.94	0.055
HBXIP	30.13	548.42	0.055
ZNF193	29.81	541.38	0.055
KCNA2	23.69	427.29	0.055
RCCD1	143.47	2584.21	0.056
ITIH5	324.71	5834.34	0.056
JAM2	31.03	556.3	0.056
CHAF1B	150.88	2703.03	0.056
CXCL12	262.14	4694.47	0.056
ACTA1	170.77	3057.38	0.056
TOM1L1	30.95	551.47	0.056
ANKRD32	157.13	2797.68	0.056
CDK9	25.82	459.55	0.056
USF2	505.3	8992.59	0.056
OBSCN	939.75	16702.3	0.056
C19orf42	35.15	623.98	0.056
ENST00000419069	107.02	1898.61	0.056
FSTL5	111.97	1983.67	0.056
APOB	42.08	743.53	0.057
AK1	561.9	9892.55	0.057
KLHL12	303.1	5315.03	0.057
LOC253044	1785.8	31299.1	0.057
APC	179.48	3135.4	0.057
ENST00000378879	45.56	794.83	0.057
TRPT1	2638.83	46023.6	0.057
SSX3	92.94	1619.08	0.057
PAQR3	81.55	1419.68	0.057
ARHGEF40	42.83	745.2	0.057
OR52E2	567.94	9857.8	0.058
C1GALT1	140.51	2428.16	0.058
GPR116	48.48	837.18	0.058
GDEP	614.75	10557.5	0.058
ENST00000421004	60.39	1035.7	0.058
MAGEA11	270.42	4633.2	0.058
PCID2	26.33	450.36	0.058
FCRL4	126.77	2166.78	0.059
ADCY8	299.45	5111.95	0.059
A_33_P3351097	36.95	630.58	0.059
ELAVL1	24.47	417.4	0.059
BATF	634.4	10800.5	0.059
LOC100131023	660.27	11236.3	0.059
ACTR2	34.27	580.96	0.059
TMEM54	32.66	553.53	0.059
MYNN	25.54	432.46	0.059
CNTNAP3	305.9	5176.95	0.059
MMP9	96.15	1626.11	0.059
ANKRD19	619.23	10451.8	0.059
C7orf66	653.26	11009.6	0.059
WDR78	106.22	1788.42	0.059
ZNF30	3862.33	65028.4	0.059
ARFGEF2	28.89	486.3	0.059
C10orf11	24.08	405.23	0.059
LEPROT	26.69	447.98	0.06
ZNF10	52.03	872.93	0.06
DMGDH	509.4	8537.5	0.06
CEP55	29.08	486.55	0.06
CAPN13	141.56	2367.86	0.06
TAS2R5	38.44	641.56	0.06
ENST00000399806	71.25	1188.73	0.06
C20orf71	1826.7	30449.2	0.06
NOXO1	775.1	12918.3	0.06
A_33_P3212360	265.52	4423.12	0.06
FNBP4	29.67	493.75	0.06
NAMPT	103.09	1712.95	0.06
SIGIRR	113.75	1889.83	0.06
TMEM189	44.32	735.94	0.06
C5orf32	220.17	3653.44	0.06
ZFP91	257.02	4257.68	0.06
ITPK1	570.14	9444.68	0.06
NT5E	636.03	10532.2	0.06
RPL37A	46.77	773.8	0.06
CSNK1G3	27.03	444.88	0.061
LOC285095	315.38	5183.76	0.061
RRM1	163.76	2690.12	0.061
CTNND2	23.78	390.07	0.061
GAPDHP32	29.87	487.93	0.061
PRDX1	484.49	7914.89	0.061
RACGAP1P	179.16	2925.24	0.061
AP1S3	299.24	4865.65	0.062
CCDC6	127.03	2065.11	0.062
CXCR4	3467.5	56322.7	0.062
TMEM56	79.97	1296.37	0.062
A_33_P3285097	29	470	0.062
TOP2B	131.41	2126.98	0.062
ILK	35.85	580.24	0.062
ETG05_36762	25.47	410.37	0.062
LOC91948	49.42	795.3	0.062
ZAK	132.02	2124.57	0.062
BCL2L13	26.87	431.65	0.062
CYP2J2	493.71	7927.19	0.062
RAPGEF6	315.55	5066.42	0.062
FUNDC1	241.15	3863.75	0.062
DHRS7B	24.07	385.07	0.063
NDUFS5	33.97	543.34	0.063
TMEM38A	21.44	342.33	0.063
ENST00000491977	28.92	460.49	0.063
DNASE1	31.77	505.66	0.063
XM_001126701	347.7	5531.67	0.063
NPW	37.03	588.22	0.063
ENST00000433980	352.88	5602.89	0.063
LOC100129373	83.74	1328.31	0.063
FLJ42393	22.24	351.92	0.063
LBH	496.75	7857.43	0.063
GNAI1	74.02	1166.25	0.063
A_33_P3319937	523.03	8207.95	0.064
GREB1L	52.16	817.25	0.064
ADRB2	1608	25151.6	0.064
VTCN1	324.61	5076.84	0.064
DIO3	52	812.84	0.064
SAA4	3815.53	59610.4	0.064
ME3	475.76	7427.44	0.064
HCP5P10	3550.36	55386.8	0.064
CDH2	343.13	5352.81	0.064
FKBP1A	349.21	5446.53	0.064
ECT2	29.75	464	0.064
A_24_P187086	3242.32	50559.1	0.064
C4orf31	24.16	376.19	0.064
LIPJ	677.7	10551.9	0.064
LOC100133957	55.29	859.36	0.064
GUCY1B3	94.11	1462.25	0.064
FAM122C	72.85	1130.37	0.064
DNAJA3	422.06	6543.8	0.064
BRCA2	3102.53	48092.3	0.065
KLHL7	23.34	361.36	0.065
ZNF876P	3806.24	58901.2	0.065
STX10	81.62	1259.15	0.065
COTL1	3869.73	59613.9	0.065
SRMS	1633.45	25146.6	0.065
NegativeControl	434.39	6686.52	0.065
TTBK1	331.79	5102.86	0.065
APLN	368.11	5658.37	0.065
PARP8	3037.26	46683.9	0.065
ATP2A1	42.75	656.68	0.065
RTL1	514.76	7907.16	0.065
C1QTNF9	3117.77	47888.9	0.065
MAPK3	76.21	1169.72	0.065
SLCO1A2	36.49	559.95	0.065
ASXL1	2876.87	44111	0.065
BEGAIN	84.06	1288.59	0.065
SIPA1L3	30.62	469.17	0.065
KCND1	93.39	1430.63	0.065
HIST1H3H	257.35	3942.18	0.065
NT5DC1	28.47	435.88	0.065
ARGFXP2	37.58	575	0.065
CTSE	102.05	1561.4	0.065
ENST00000448963	30.86	472.02	0.065
NEDD4L	3940.42	60210.3	0.065
PMFBP1	3603.85	55054.7	0.065
NTHL1	93.38	1425.8	0.065
HNRNPH2	3731.22	56967.2	0.065
LOC152286	3887.44	59341.1	0.066
TDRKH	3440.27	52436.2	0.066
CCDC62	3973.08	60454.6	0.066
PCBP1	3834.97	58281.8	0.066
A_33_P3387493	1445.61	21968.1	0.066
LRRTM2	82.98	1260.77	0.066
CAMK2N1	31.77	482.68	0.066
KRTAP19-4	3179.97	48252.5	0.066
LOC100131067	3751.76	56903	0.066
SERPINB5	46.77	709.05	0.066
CIRBP	50.56	766.3	0.066
CCNB2	307.86	4665.52	0.066
DIDO1	26.34	398.66	0.066
GRM8	34.55	522.08	0.066
TDRD5	3513.52	53092.1	0.066
GARNL3	43.81	661.56	0.066
BTNL3	3948.47	59597.3	0.066
ENST00000391830	25.62	386.16	0.066
BC047414	3577.98	53913.4	0.066
TSPYL4	294.24	4427.83	0.066
KIAA0556	108.19	1627.13	0.066
DAO	62.7	942.13	0.067
TIPIN	377.8	5675.57	0.067
PAX9	47.94	719.44	0.067
SLC29A4	85.11	1276.75	0.067
LOC157381	568.67	8516.43	0.067
MLX	3969.41	59439.8	0.067
LOC90834	3856.19	57730.8	0.067
TXNL4B	24.16	361.35	0.067
LOC100132069	64.06	957.79	0.067
LAD1	395.65	5907.35	0.067
TDP1	356.86	5324.52	0.067
HTR2A	3828.1	57106.4	0.067
CCDC54	24.54	366.08	0.067
LOC100288615	3501.31	52216.2	0.067
C7orf11	27.53	410.52	0.067
MYCBPAP	3620.09	53973.3	0.067
PLK3	85.89	1277.83	0.067
ACSS1	29.59	438.78	0.067
E1A_r60_n11	4035.33	59823.3	0.067
CASC5	86.57	1282.97	0.067
A_33_P3419003	404.1	5986.23	0.068
CYP2S1	321.05	4754.31	0.068
GRHL3	25.31	374.63	0.068
KCNE2	35.73	528.03	0.068
HS6ST1	85.72	1264.26	0.068
ZFP112	1189.44	17538.8	0.068
NPHP3	321.32	4728.24	0.068
XR_018434	3130.29	46055.7	0.068
A_33_P3396419	3977.93	58516.7	0.068
MUC4	79.8	1173.27	0.068
PRKCA	3390.46	49839.8	0.068
ATP9B	26.57	390.56	0.068
CEP55	68.19	1002.03	0.068
A_33_P3420762	25.85	379.64	0.068
ZNF252	104.16	1529.29	0.068
DNAJA3	33.64	493.9	0.068
TP53	3647.75	53553	0.068
N6AMT1	2904.05	42608.2	0.068
GPR62	24.53	359.73	0.068
OR5D14	3400.46	49771.6	0.068
FAM84A	217.17	3177.4	0.068
CPLX2	25.11	367.03	0.068
CCT2	3835.39	56010.1	0.068
LRRC19	376.05	5489.4	0.069
LSS	79.44	1158.08	0.069
LOC100131802	554.28	8075.35	0.069
C9orf144	328.15	4778.8	0.069
MZT2B	249.16	3626.27	0.069
A_33_P3391295	76.24	1108.98	0.069
KLRG2	204.67	2976.54	0.069
MDH1	2920.86	42442.8	0.069
PPP1R3C	70.81	1027.44	0.069
ENST00000390617	31.83	461.81	0.069
CENPA	32.11	464.86	0.069
ENST00000374655	329.83	4767.75	0.069
ZSCAN5C	814.73	11774.4	0.069
A_33_P3362937	391.8	5660	0.069
LYZL1	1362.53	19674.2	0.069
ENST00000380491	1111.51	16042.2	0.069
ELL	429.65	6199.2	0.069
PRPF19	2956.33	42597.8	0.069
IMPAD1	139.16	2004.23	0.069
PROK2	327.98	4716.55	0.07
COL15A1	3372.27	48383.3	0.07
CXorf48	27.55	394.76	0.07
SLC6A14	23.42	335.42	0.07
MYL12B	47.06	672.23	0.07
ANGEL2	71.97	1027.65	0.07
SMARCAD1	151.83	2160.83	0.07
PPP3CB	331.08	4698.87	0.07
OPA3	28.92	410.1	0.071
STON1	23.95	339.48	0.071
ENST00000400839	262.92	3724.8	0.071
MSH6	57.23	810.53	0.071
OR2T4	31.98	452.61	0.071
LOC650638	25.93	366.87	0.071
SLFN12	377.92	5344.48	0.071
CCL26	101.4	1433.08	0.071
NegativeControl	185.71	2616.7	0.071
A_24_P127312	40.18	565.44	0.071
LGTN	316.93	4455.27	0.071
C5orf49	85.71	1204.61	0.071
LOC202025	1559.81	21921.1	0.071
PDLIM7	82.47	1158.37	0.071
SLC7A13	2112.46	29645.7	0.071
ZNF416	1921.31	26869.1	0.072
S100A7A	847.42	11846.8	0.072
ATF5	26.67	371.98	0.072
PPP1R14A	224.39	3125.02	0.072
IFNGR1	23.41	325.79	0.072
TFCP2L1	34.8	484.05	0.072
ERCC-00043_129	68.09	946.58	0.072
FUT1	86.95	1208.25	0.072
LOC100289383	93.11	1288.49	0.072
LRRC36	30.5	421.56	0.072
TLE4	27.67	382.41	0.072
RAB14	58.72	810.92	0.072
JAG2	99.64	1375.23	0.072
COPZ2	327.82	4521.98	0.072
ANKRD54	147.98	2036.59	0.073
ASGR1	1420.17	19541.8	0.073
EPHB2	266.53	3667.33	0.073
C12orf66	55.92	768.02	0.073
RNASE6	1353.12	18557.4	0.073
A_33_P3368203	47.42	649.65	0.073
RBM8A	47.76	653.31	0.073
FUCA2	1444.46	19749.7	0.073
ENST00000419160	68.06	929.94	0.073
EPYC	384.58	5250.66	0.073
MITF	23.69	323.11	0.073
LEMD3	208.05	2834.7	0.073
UPB1	73.69	1001.95	0.074
RHCE	30.89	419.32	0.074
GJB4	86.94	1178.32	0.074
FAM104B	372	5035.16	0.074
ZNF428	242.48	3280.89	0.074
ETV1	83.15	1124.28	0.074
CCDC50	25.77	347.81	0.074
ATP6V0B	36.11	487.33	0.074
MSL1	238.63	3217.78	0.074
AK125649	426.63	5751.42	0.074
MGC34034	28.73	386.66	0.074
CFTR	75.65	1018.16	0.074
ATL3	217.59	2927.32	0.074
WT1	339.1	4551.62	0.075
OR10A4	486.32	6523.05	0.075
LPIN1	576.02	7716.1	0.075
ZNF777	30.48	407.42	0.075
A_24_P350008	1234.52	16488.9	0.075
A_33_P3393702	404.25	5399.21	0.075
C1QB	27.54	367.46	0.075
ENST00000366790	229.5	3055.82	0.075
CCDC70	92.63	1231.45	0.075
RXRG	866.31	11511.4	0.075
SLC3A1	69.94	929.28	0.075
ENST00000376209	371.13	4922.19	0.075
C17orf77	45.05	595.75	0.076
USP1	78.52	1037.89	0.076
TASP1	452.15	5975.61	0.076
C2orf24	469.93	6210.28	0.076
PCDHGA3	77.75	1027.03	0.076
POU6F2	241.05	3183.07	0.076
IL4I1	292.97	3860.34	0.076
MBTPS2	27.4	360.83	0.076
ABCB5	376.08	4947.94	0.076
LOC100133500	23.3	305.84	0.076
JMY	30.24	396.59	0.076
VWC2L	442.67	5801.57	0.076
BEND5	172	2253.54	0.076
MYO15A	26.37	344.86	0.076
A_33_P3343605	68.67	898.16	0.076
RBM8A	214.57	2806.26	0.076
COL1A2	228.37	2981.46	0.077
ZNF571	1176.44	15348.8	0.077
P4HTM	211.44	2758.66	0.077
ENST00000498842	175.42	2288.67	0.077
PSMD14	32.87	428.52	0.077
WSCD2	255.19	3325.29	0.077
E1A_r60_a107	27.7	360.95	0.077
EXOC6	224.53	2925.13	0.077
EXOSC5	43.22	562.75	0.077
RNU105B	78.5	1021.08	0.077
PARL	335.97	4368.2	0.077
BAZ2B	476.97	6198.78	0.077
AF074986	127.63	1658.05	0.077
SLC2A12	296.75	3854.35	0.077
DPY30	323.17	4196.84	0.077
TMOD1	193.16	2507.85	0.077
GABRA5	1047.8	13578.8	0.077
LOC145216	46.15	597.7	0.077
BC111488	31.21	403.76	0.077
A_33_P3239724	242.32	3131.95	0.077
AK091302	222.88	2879.97	0.077
RPS6KL1	529.44	6839.42	0.077
ITPKA	253	3265.23	0.077
GSTM1	524.86	6767.81	0.078
ENST00000289135	24.64	316.88	0.078
2020-03-07	381.16	4895.74	0.078
ENST00000492679	79.92	1025.91	0.078
RANBP2	421.97	5414.33	0.078
ACER3	29.4	377.05	0.078
IGF2BP1	47.94	614.61	0.078
WAC	113.28	1451.95	0.078
CU687439	32.29	413.75	0.078
DPF3	186.73	2391.79	0.078
GJD3	38.98	499.19	0.078
LOC100128348	81.03	1034.7	0.078
ENST00000445752	388.97	4965.65	0.078
SPTB	80.49	1027.32	0.078
DPYSL4	26.46	337.37	0.078
CPXM1	3689.52	46991.5	0.079
PCGF6	68.97	877.89	0.079
C21orf88	202.14	2570.52	0.079
WNK1	14279.9	181504	0.079
FKSG29	40.97	520.47	0.079
ZNF738	35.35	448.27	0.079
USP4	75.92	962.65	0.079
FLJ35390	568.28	7198.02	0.079
NegativeControl	237.77	3011.55	0.079
RGAG4	60.54	766.1	0.079
LOC100130857	26.92	340.39	0.079
C1orf124	66.42	836.13	0.079
ITGA9	29.29	367.7	0.08
APC	241.79	3031.37	0.08
FOXD4	9086.54	113794	0.08
YWHAG	235.53	2949.36	0.08
CISD3	27.19	340.5	0.08
TBX22	506.08	6331.75	0.08
KIAA1737	8837.15	110367	0.08
RPL30	281.92	3518.98	0.08
KRT34	350.32	4370.95	0.08
XM_001714213	61.28	763.96	0.08
CDKN1B	484.9	6033.71	0.08
IL6	561.68	6985.68	0.08
NegativeControl	68.59	851.91	0.081
YWHAB	465.46	5780.19	0.081
DarkCorner	3542.06	43816.1	0.081
TP53	339.89	4203.36	0.081
A_33_P3408237	193.42	2390.61	0.081
CSGALNACT2	56.95	703.71	0.081
PRDM9	317	3912.66	0.081
SGSH	183.02	2255.8	0.081
A_33_P3404116	1814.59	22336.4	0.081
ENST00000374768	35.5	436.64	0.081
KCNH2	663.41	8148.16	0.081
ST5	25.13	308.53	0.081
ZEB1	30.19	370.29	0.082
C10orf92	186.47	2286.81	0.082
C21orf49	275.69	3373.46	0.082
POLR3F	40.69	495.64	0.082
C8orf37	1203.15	14629.4	0.082
SLC29A4	215.48	2616.42	0.082
LOC100144603	324.1	3934.98	0.082
LOC643770	37.7	457.62	0.082
KCNJ11	481.57	5840.32	0.082
CCR5	177.29	2144.21	0.083
A_33_P3293645	418.2	5050.99	0.083
TMEM85	466.61	5633.74	0.083
EFCAB6	272.03	3274.57	0.083
FANCA	74.07	891.51	0.083
ENST00000319597	22.63	271.85	0.083
PDE6D	473.13	5683.76	0.083
CFD	330.7	3965.51	0.083
PDXK	323.48	3873.92	0.084
AVL9	66.19	792.65	0.084
MRPS5	203.13	2429.54	0.084
ERC2	126.02	1505.63	0.084
MUSTN1	2407.27	28724	0.084
ENST00000416851	544.6	6492.16	0.084
SHD	606.1	7213.71	0.084
SLC14A2	27.97	332.78	0.084
KCNK10	1112.57	13224.8	0.084
MANEAL	31.51	374.39	0.084
UNC93B1	592.42	7034.37	0.084
WDR82	22.08	261.95	0.084
LRRK1	174.58	2061.78	0.085
C3orf27	36.48	430.55	0.085
IL23A	563.44	6636.97	0.085
A_33_P3255135	173.21	2039.65	0.085
PIN1	340.32	4005.55	0.085
DUSP5P	507.63	5971.25	0.085
APOBEC3C	68.08	800.25	0.085
C17orf53	68.02	798.48	0.085
A_33_P3382111	279.11	3273.39	0.085
PSCA	287.27	3366.7	0.085
SMPD1	305.24	3572.95	0.085
LOC645752	57.34	671.1	0.085
LOC100129335	595.58	6969.58	0.085
AK123202	251.56	2941.18	0.086
TRERF1	35.83	418.83	0.086
NUMBL	30.25	353.51	0.086
CDK1	607.5	7090.65	0.086
B3GALT1	227.75	2657.57	0.086
CCDC96	235.46	2747.42	0.086
ATIC	88.29	1029.95	0.086
SCN7A	355.57	4143.81	0.086
LOC100124692	31.59	368.03	0.086
CCDC144A	65.58	763.91	0.086
SLC6A8	2901.8	33778	0.086
FAM71D	413.41	4812.02	0.086
LOC100506493	99.3	1154.3	0.086
OR10P1	183.89	2130.3	0.086
C9orf102	44.1	510.49	0.086
ERGIC2	1920.43	22190.9	0.087
ENST00000380578	134.91	1558.83	0.087
LOC100505880	23.18	267.59	0.087
EIF4E2	49.47	570.27	0.087
SLC23A3	180.62	2079.64	0.087
FAM69A	75.9	873.44	0.087
MXRA5	179.9	2067.24	0.087
ENST00000481917	159.71	1833.18	0.087
CR596214	35.19	403.13	0.087
SLC6A15	488.78	5586.34	0.087
ASF1B	349.11	3980.26	0.088
SLC35F5	94.34	1074.79	0.088
MOBKL3	32.62	370.97	0.088
HN1	127.58	1449.08	0.088
ZNF581	55.18	626.66	0.088
TRMT61A	26.02	293.76	0.089
POLR3H	500.39	5642.9	0.089
ZNF184	410.48	4619.47	0.089
A_33_P3281176	28.16	316.79	0.089
IDI1	41.68	468.89	0.089
ACTB	151.78	1706.77	0.089
PRAMEF5	27.67	309.73	0.089
GOLGA2B	570.13	6377.18	0.089
LOC654433	308.08	3444.29	0.089
NANOS2	40.22	449.45	0.089
CRLS1	47.3	528.08	0.09
PDE4A	25.38	282.94	0.09
ENST00000463480	370.75	4129.97	0.09
RPH3A	256.71	2850.6	0.09
ARHGAP4	32.79	364.11	0.09
RND2	197.22	2184.33	0.09
PGA3	205.89	2279.59	0.09
TEAD2	503.97	5571.54	0.09
BAZ1A	36.95	408.43	0.09
SKIV2L	87.18	963.51	0.09
LARP4B	681.41	7512.43	0.091
PROL1	550.72	6066.08	0.091
CR739127	345.07	3800.31	0.091
ZNF70	49.88	549.22	0.091
ENST00000409517	24.16	265.95	0.091
A_33_P3423565	118.49	1304.51	0.091
MEIS1	98.11	1077.85	0.091
C17orf82	145.83	1601.2	0.091
2020-03-08	317.89	3490.05	0.091
C1orf50	293.77	3224.98	0.091
FAM5C	36.8	403.75	0.091
GSK3B	31.59	346.17	0.091
LTC4S	33.06	362.06	0.091
KIAA0101	428.15	4680.48	0.091
LCA5L	443.52	4846.08	0.092
ENST00000490216	602.94	6582	0.092
MYO1G	351.94	3838.65	0.092
CNPY3	42.2	459.74	0.092
EPHB4	171.66	1867.26	0.092
C1orf216	388.3	4223.75	0.092
TMEM31	932.64	10114.5	0.092
CDH20	2924.52	31650.9	0.092
C22orf24	44.64	482.29	0.093
PHKA2	356.55	3843.05	0.093
RTN4IP1	11259	121337	0.093
CCDC141	144.27	1553.98	0.093
A_33_P3371708	185.68	1999.72	0.093
THTPA	205.97	2217.12	0.093
SPTA1	334.82	3596.12	0.093
A2M	456.17	4894.22	0.093
GUCY2GP	1054.6	11314.2	0.093
ERGIC2	506.42	5432.03	0.093
CUL3	304.16	3261.58	0.093
RPL21	58.03	620.64	0.093
GZMK	25.32	270.82	0.094
DKFZp686F0839	904.38	9669.15	0.094
RBM24	32.05	341.74	0.094
SMARCC1	192	2046.57	0.094
AK128388	48.14	513.1	0.094
C2orf18	523.08	5560.74	0.094
USP31	270.25	2869.81	0.094
A_33_P3310620	165.44	1755.21	0.094
MKS1	29.24	310	0.094
NCSTN	92.61	981.84	0.094
KCTD18	75.86	803.7	0.094
ETG10_236652	1304.68	13816.5	0.094
GAPDH	59.11	624.97	0.095
TCTN2	38.49	406.38	0.095
KRT17	1226.34	12947	0.095
ENST00000423121	65.26	688.91	0.095
SLC6A15	204.5	2156.93	0.095
TDG	521.13	5496.15	0.095
SLC17A1	818.09	8624.66	0.095
LOC340073	53.76	566.13	0.095
BOLL	44.08	464.02	0.095
FAM91A1	236	2481.53	0.095
RAC3	1893.41	19895.2	0.095
UBAP1	2407.62	25285.4	0.095
ARHGAP28	3652.44	38232.6	0.096
ITPKC	1704.55	17834.7	0.096
RTN3	482.7	5045.89	0.096
OR1E1	492.05	5133.91	0.096
HIST3H2A	520.13	5424.55	0.096
ENST00000414038	28.25	294.05	0.096
FAM105A	385.19	4007.12	0.096
TMEM63B	212.2	2205.18	0.096
C6orf10	209.39	2175.48	0.096
P2RX2	1509.02	15646.8	0.096
ENST00000421616	30.77	318.97	0.096
ENST00000357566	1239.8	12845.6	0.097
XIRP1	32.71	338.44	0.097
CRIP2	517.52	5351.71	0.097
RMI1	469.58	4848.56	0.097
NRK	27.38	282.21	0.097
BCL2	5097.47	52527.6	0.097
ENST00000375948	295.88	3048.56	0.097
ENST00000320893	68.65	707.14	0.097
ART4	108.52	1116.7	0.097
VWA3B	87.45	898.82	0.097
GPRC5D	411.88	4229.12	0.097
FASLG	27.68	284.05	0.097
SELT	469.47	4816.81	0.097
CNBD1	58.13	594.92	0.098
TSG101	33.23	339.52	0.098
C1orf227	234.27	2392.3	0.098
CD52	895	9135.76	0.098
TTTY3	202.61	2063.12	0.098
CTAGE1	1052.48	10711.5	0.098
PSMD6	34.14	347.38	0.098
POU1F1	88.33	898.83	0.098
ZMAT3	555.05	5646.75	0.098
GLYATL1	30.86	312.84	0.099
GINS2	7574.13	76555.3	0.099
LRRC38	40.78	411.61	0.099
ABCB1	262.89	2650.15	0.099
SIGLEC5	623.08	6279.08	0.099
DNAJB5	42.89	432.11	0.099
SEMA4B	570.29	5741.06	0.099
GPR119	106.7	1073.57	0.099
ZNF595	483.92	4869	0.099
PPHLN1	288.62	2903.72	0.099
ENST00000416014	28.9	290.63	0.099
AGMAT	168.22	1688.97	0.1
ENST00000424138	126	1263.75	0.1
PARP12	50.11	501.5	0.1
KDM6A	23.67	236.84	0.1
METTL14	678.41	6772.67	0.1
MGC4859	178.46	1780.98	0.1
ZNF185	565.26	5638.47	0.1
RBM34	354.39	3534.77	0.1
DYNC2H1	514.76	5131.37	0.1
XM_001714896	37.47	373.07	0.1
A_33_P3221040	267.28	2654.17	0.101
ZNF555	225.61	2238.96	0.101
ENST00000323383	42.28	419.45	0.101
RPS3	684.6	6788.1	0.101
COL10A1	214.88	2128.58	0.101
TLE6	2835.07	28080.3	0.101
LOC649238	398.6	3944.99	0.101
SMARCA2	78.66	777.46	0.101
PTPN7	328.46	3245.1	0.101
WNT10A	448.23	4428.33	0.101
LOC283738	43.74	431.14	0.101
LOC286359	103.26	1017.82	0.101
CAPN12	35.23	347.08	0.102
ENST00000446753	112.43	1106.83	0.102
ASB15	24.76	243.7	0.102
ITGA2B	45.2	444.48	0.102
ENST00000494626	564.08	5544.05	0.102
PRSS55	24.52	240.94	0.102
VPS13C	274.27	2690.24	0.102
TMEM185B	31.57	309.6	0.102
A_24_P255845	70.24	688.71	0.102
CASC5	41.14	403.21	0.102
OR4Q3	26.43	258.92	0.102
ENST00000393235	36.77	360.21	0.102
EXOSC8	50.39	493.57	0.102
OR51B2	1874.56	18356.8	0.102
PPP2CA	247.56	2422.45	0.102
S1PR3	24.12	235.34	0.103
ABCB5	67	653.4	0.103
HBEGF	29.28	284.47	0.103
TTYH1	33.03	320.78	0.103
COX4NB	412.63	4006.33	0.103
SLC7A14	63.63	617.24	0.103
C20orf144	35.74	345.29	0.104
GRHPR	78.21	755.49	0.104
KIDINS220	26.74	257.81	0.104
ENST00000416774	549.46	5295.71	0.104
KIF3C	77.1	741.29	0.104
SMCR7L	33.36	320.3	0.104
FCHSD1	284.75	2733.91	0.104
A_33_P3222429	28.03	268.86	0.104
WDR13	24.59	235.81	0.104
DPCR1	24.86	238.39	0.104
TRIM36	1495.34	14338.9	0.104
PCDHB15	131.17	1255.46	0.104
RAPSN	777.53	7441.65	0.104
PARM1	166.95	1597.35	0.105
TLR2	36.5	349.22	0.105
FAM188B	817.4	7809.6	0.105
ENST00000313266	443.27	4234.65	0.105
WDR53	120.13	1146.74	0.105
PNPO	339.59	3234.89	0.105
NPM2	197.86	1882.71	0.105
BX096849	506.09	4802.91	0.105
OR2A12	3629.69	34371.1	0.106
HSD17B2	126.72	1198.67	0.106
LOC284757	23.13	218.34	0.106
HCN4	270.88	2557.57	0.106
GCRG224	633.32	5963.7	0.106
A_33_P3438201	365.05	3433.82	0.106
SPEN	965.11	9075.07	0.106
PIAS4	183.51	1724.78	0.106
LRCH2	253.03	2377.85	0.106
A_24_P186944	218.41	2049.07	0.107
LOC285147	153.46	1438.49	0.107
DIP2A	134.43	1258.98	0.107
FLVCR1	263.06	2463.33	0.107
FAM195A	1339.63	12535.3	0.107
GP6	61.53	575.45	0.107
YWHAB	53.57	500.7	0.107
ICT1	104.52	976.68	0.107
ERO1L	254.6	2376.75	0.107
ENST00000082259	61.85	577.03	0.107
CADPS2	53.16	495.62	0.107
ASAP3	45.83	427.1	0.107
ERGIC2	23.65	220.41	0.107
LTV1	72.22	672.8	0.107
SKAP1	268.16	2497.27	0.107
ENTPD5	299.96	2792.54	0.107
CLDN18	133.76	1244.84	0.107
PPFIBP1	117.39	1089.44	0.108
GTF2B	44.19	409.87	0.108
IL25	258.3	2393.83	0.108
FAM188A	265.72	2461.28	0.108
HEATR1	112.56	1042.44	0.108
TNFAIP1	54.52	504.56	0.108
TNFRSF10B	31.89	295.11	0.108
FATE1	313.54	2901.1	0.108
FANK1	159.39	1474.33	0.108
NSMCE1	301.21	2785.3	0.108
RAD21	29.53	272.98	0.108
OR1S2	23.46	216.8	0.108
JDP2	6545.72	60395	0.108
LOC347411	155.79	1436.4	0.108
DNAJC27	1099.17	10121.5	0.109
SULT1C4	298.59	2743.39	0.109
LOC644893	87.02	798.56	0.109
RAD21L1	364.98	3348.72	0.109
A_24_P928604	119.17	1092.3	0.109
ADNP	35.12	321.85	0.109
HEATR1	134.21	1229.15	0.109
PLIN1	98.92	905.74	0.109
A_33_P3352085	131.73	1204.72	0.109
BEND4	945.81	8648.34	0.109
LOC100133331	2569.94	23481.4	0.109
FAM192A	1065.22	9725.75	0.11
FAM110B	39.75	362.73	0.11
HAUS7	3723.1	33952.4	0.11
ENST00000390312	252.51	2302.49	0.11
CD74	33.84	308.56	0.11
ENST00000390629	263.92	2405	0.11
HS3ST5	2300.49	20936.2	0.11
DNAJB8	2245.18	20419.9	0.11
A_24_P178963	1400.6	12737	0.11
NPPB	604.53	5496.56	0.11
INHBA	228.24	2074.61	0.11
OR51I1	120.25	1092.77	0.11
PRB4	204.67	1859.6	0.11
CXorf18	42.11	382.46	0.11
ESR2	139.38	1264.19	0.11
C1orf226	22.69	205.66	0.11
OR11H12	257.15	2325.71	0.111
ZNF175	55.02	497.33	0.111
S1PR5	28.84	260.48	0.111
FOXF1	228.77	2065.66	0.111
DarkCorner	46.42	419.03	0.111
IFT46	312.33	2818.28	0.111
TIMD4	36.42	328.27	0.111
PLLP	63.7	574.08	0.111
A_33_P3390097	258.43	2326.54	0.111
F8	246.54	2218.25	0.111
UTP15	237.63	2137.7	0.111
CAMLG	212.08	1906.76	0.111
TMEM8B	62.7	563.47	0.111
RUNDC3A	27.16	243.9	0.111
KRT19P2	148.16	1330.33	0.111
CXXC5	427.47	3837.71	0.111
A_33_P3423210	186.98	1677.77	0.111
GMFB	204.52	1834.94	0.111
PRDM15	119.68	1073.51	0.111
KRTAP9-1	133.25	1194.85	0.112
SKAP1	322.61	2885.48	0.112
ECEL1P2	86.78	775.14	0.112
DCAF11	27.3	243.62	0.112
WTIP	1741.75	15538.4	0.112
CECR5	57.29	510.63	0.112
FANK1	116.05	1031.97	0.112
DGKZ	32.7	290.43	0.113
IRAK3	47.98	426.02	0.113
A_33_P3408683	54.67	484.84	0.113
MTRR	264.64	2346.29	0.113
ENST00000377494	32.65	289.48	0.113
A_33_P3349255	26.5	234.91	0.113
SULT2B1	205.73	1820.13	0.113
A_33_P3388888	264.63	2340.55	0.113
ZNF501	50.43	445.57	0.113
ITGAE	764.44	6753.28	0.113
C15orf5	327.84	2896.08	0.113
BMS1	191.97	1695.69	0.113
SPATA24	53.54	472.46	0.113
KDM6A	1136.24	10023.8	0.113
E1A_r60_1	500.66	4415.24	0.113
FGF5	39.75	350.54	0.113
ENST00000420582	80.11	706.05	0.113
NDRG3	300.69	2648.97	0.114
A_33_P3304764	271.49	2389.98	0.114
COQ4	225.88	1988.02	0.114
S100B	101.03	887.87	0.114
NR5A2	317.15	2785.39	0.114
RILPL2	1463.77	12851.3	0.114
GPR83	256.13	2244	0.114
LOC100127885	326.16	2855.91	0.114
LOC150568	343.56	3004.91	0.114
A_24_P728006	24.36	213.02	0.114
ERCC-00104_60	873.11	7634.02	0.114
LOC100508990	210.51	1840.38	0.114
SMC6	79.8	697.35	0.114
ENST00000402301	930.95	8133.76	0.114
ZDHHC8	31.46	274.8	0.114
psiTPTE22	266.64	2328.36	0.115
LOC100130713	43.21	377.16	0.115
ADRB2	277.63	2420.16	0.115
VPS13D	324.95	2832.69	0.115
HIST1H1T	407.55	3547.22	0.115
AQP2	565.5	4920.02	0.115
A_33_P3360867	135.86	1179.25	0.115
RHOH	121.53	1054.86	0.115
LOC202781	93.48	811.11	0.115
ENST00000475488	581.87	5046.73	0.115
IL15RA	29.98	259.9	0.115
SMAD3	46.18	399.97	0.115
MTMR8	26.56	230.03	0.115
ENST00000486964	263.44	2280.65	0.116
CARD14	116.7	1010.3	0.116
COX1	35.3	305.19	0.116
C2orf29	605.23	5224.82	0.116
TMC6	255.37	2204.37	0.116
SPAG8	253.94	2190.73	0.116
DNTTIP2	473.85	4082.51	0.116
SIX6	277.8	2392.33	0.116
LARP4B	322	2770.58	0.116
CTU2	731.85	6297.05	0.116
NR1H4	26.52	227.95	0.116
FAM58B	174.41	1497.44	0.116
A_33_P3368636	59.31	509.17	0.116
GCM1	3654.11	31347.4	0.117
ATF7IP	35.47	304.21	0.117
TNNC2	319.89	2742.76	0.117
GPC3	27.56	236.19	0.117
GMCL1L	144.53	1238.44	0.117
FAM193A	467.34	4000.37	0.117
AK056419	231.51	1981.31	0.117
NACC2	2123.35	18168.9	0.117
LOC647946	3456.54	29574.8	0.117
ENST00000381596	26.02	222.58	0.117
TBCD	310.47	2653.35	0.117
ILK	32.63	278.76	0.117
TM7SF2	80.64	687.92	0.117
CDK9	45.89	391.34	0.117
LHX4	45.74	389.61	0.117
AKAP2	212.24	1804.27	0.118
CTBP2	34.27	291.12	0.118
ENST00000452050	198.18	1683.62	0.118
IQCJ-SCHIP1	506.22	4298.4	0.118
FYN	845.23	7173.73	0.118
EBNA1BP2	214.9	1823.57	0.118
ENST00000342301	6900.48	58529.3	0.118
C17orf59	47.13	399.71	0.118
HACL1	1073.6	9084.45	0.118
BC017676	784.78	6640.18	0.118
SLC25A33	121.78	1029.92	0.118
LOC286087	466.27	3942.91	0.118
CCNA2	204.24	1724.34	0.118
A_33_P3354479	127.32	1074.84	0.118
SOCS3	106.11	895.41	0.119
C5orf30	229.34	1935.27	0.119
C1orf106	121.02	1019.33	0.119
CACNA1G	129.83	1093.55	0.119
LGALS2	131.27	1105.53	0.119
FAM192A	46	387.39	0.119
CHST10	151.73	1276.94	0.119
SORCS2	575.86	4845.21	0.119
COQ3	731.68	6155.64	0.119
WIPF3	59.23	497.49	0.119
BAZ1B	45.72	383.92	0.119
SIDT2	484.9	4071.27	0.119
POFUT1	45.85	384.02	0.119
BAZ2B	110.94	928.3	0.12
C1orf152	350.43	2929.78	0.12
PLS3	45.47	379.91	0.12
ENST00000378925	215.5	1800.17	0.12
BC039426	89.71	749.29	0.12
SART1	248.28	2073.71	0.12
MYEOV	571.84	4763.46	0.12
FZR1	61.25	509.43	0.12
HSPA5	69.47	577.3	0.12
MRPL32	524.11	4353.19	0.12
RAF1	319.19	2650.51	0.12
MMACHC	188.45	1564.18	0.12
ZNF436	132.22	1096.89	0.121
DTNA	86.9	720.74	0.121
PXDN	717.74	5939.65	0.121
LOC100131089	24.83	205.4	0.121
ZFP64	133.62	1104.89	0.121
ARPM1	346.64	2866.12	0.121
CBX5	680.16	5623.66	0.121
NCK2	559.78	4627.42	0.121
ENST00000379317	900.27	7438.76	0.121
ENST00000402116	30.26	249.95	0.121
ZBTB8OS	28.94	238.9	0.121
ENST00000390369	96.62	797.57	0.121
FCRL1	86.02	709.95	0.121
RALYL	36.02	297.26	0.121
EPB41L2	138.3	1141.38	0.121
RXFP2	69.31	571.97	0.121
DHDDS	134.63	1110.68	0.121
E1A_r60_a104	87.15	718.4	0.121
OR4N5	151.9	1251.71	0.121
PDE6B	64.8	533.75	0.121
SLC39A6	123.06	1013.58	0.121
ENST00000345111	165.19	1360.49	0.121
HSPA1L	67.19	553.27	0.121
TFAP2E	106.55	877.13	0.121
SPAG5	196	1611.37	0.122
FPGS	74.78	614.67	0.122
ZNF544	550.42	4523.66	0.122
RPL18	97.52	801.37	0.122
MAFF	56.76	466.43	0.122
A_33_P3232742	46.12	378.92	0.122
HSP90AB1	38.68	317.68	0.122
SPINK7	90.84	745.55	0.122
ANGPTL7	44.05	361.39	0.122
SLC26A2	28.16	231.02	0.122
E1A_r60_a104	80.38	659.38	0.122
MRPS26	30.05	246.27	0.122
EIF2AK3	1051.75	8615.81	0.122
ENST00000395270	532.42	4358.72	0.122
KPNA6	23.9	195.62	0.122
CCNL2	1511.12	12353.7	0.122
PSAP	25.7	209.97	0.122
NegativeControl	27.7	226.11	0.122
LOC285740	255.65	2085.79	0.123
PACRGL	1007.05	8215.33	0.123
SST	200.37	1634.19	0.123
CAMK2N1	175.95	1434.99	0.123
ANKRD30B	36.05	293.89	0.123
AATK	222.7	1815.27	0.123
LOC284551	27.34	222.79	0.123
NDUFAF2	164.97	1343.53	0.123
SCO1	66.43	540.59	0.123
AK094379	197.52	1607.28	0.123
ZSCAN12P1	27.84	226.43	0.123
NOB1	2468.79	20074.5	0.123
ZNF652	24.62	200.13	0.123
FAM136A	86.59	703.74	0.123
PTPN21	66.49	540.31	0.123
C21orf119	124.4	1010.7	0.123
TOP3B	813	6604.4	0.123
RRP1B	756.52	6145.38	0.123
TMEM208	23.02	186.87	0.123
TTTY5	6261.94	50824.8	0.123
NEK9	311.48	2527.48	0.123
OXR1	186.09	1508.05	0.123
TTTY13	38.39	310.62	0.124
LOC100335030	131.44	1063.05	0.124
OTUD4	640.26	5175.45	0.124
RBMS3	98.79	798.39	0.124
ENST00000434321	77.31	624.34	0.124
ENST00000457336	164.94	1329.38	0.124
A_24_P75456	618.07	4980.36	0.124
C10orf76	149.56	1202.97	0.124
C21orf90	38.22	307.38	0.124
SIRT6	1649.48	13263.6	0.124
RABEP1	43.62	350.65	0.124
LOC100510284	179.53	1442.82	0.124
ENST00000506997	21.66	174.06	0.124
CPT1A	676.05	5428.23	0.125
EML4	289.03	2320.52	0.125
TAB3	6068.69	48678.4	0.125
LOC731275	143.02	1147.12	0.125
LPA	186.05	1491.68	0.125
C6orf99	181.37	1453.11	0.125
ZBTB9	254.75	2039.57	0.125
LSM14A	196.11	1569.83	0.125
GGTA1	940.66	7529.77	0.125
ZNF582	108.68	869.7	0.125
ABCB5	2793.16	22338.4	0.125
LAIR1	25.68	205.34	0.125
SULT6B1	185.88	1485.44	0.125
LOC440297	1050.84	8394.41	0.125
ARL13B	123.8	987.98	0.125
BC137009	506.76	4040.95	0.125
A_33_P3378412	174.38	1390.08	0.125
A_33_P3317942	36.18	288.15	0.126
DIXDC1	1614.16	12855.7	0.126
DarkCorner	732.89	5836.82	0.126
PRMT5	513.22	4083.95	0.126
KLB	143.63	1142.85	0.126
ZFAND5	665.88	5296.78	0.126
LINGO3	24.97	198.56	0.126
FAM188A	1385.87	11015.7	0.126
PHLPP2	341.28	2711.54	0.126
AUTS2	48.76	387.34	0.126
CALCR	77.63	616.61	0.126
PMS2P5	29.88	237.29	0.126
OR52N1	4501.34	35713.8	0.126
UNC5B	500.34	3969.36	0.126
ATP8B5P	961.33	7625.59	0.126
SLC44A3	972.23	7710.66	0.126
HLA-DRB1	331.39	2628.03	0.126
NF2	152.33	1207.98	0.126
PIR	1960.71	15547.9	0.126
FAM5C	1330.34	10535.9	0.126
GPR34	5487.27	43450.2	0.126
MYOT	67.95	537.79	0.126
E1A_r60_a97	183.49	1451.79	0.126
ENST00000487412	1096.65	8671.55	0.126
JUND	142.63	1127.46	0.127
HECW2	23.84	188.47	0.127
CSF1R	781.85	6179.05	0.127
PHIP	319.52	2525.02	0.127
EPHX4	759.2	5998.67	0.127
LOC375190	39.89	314.68	0.127
TRIM63	729.38	5752.98	0.127
DUOXA1	2731.08	21540.9	0.127
FXYD3	24.27	191.41	0.127
SYNGAP1	29.89	235.69	0.127
FLJ35390	25.61	201.85	0.127
ACSL1	3006.89	23701.5	0.127
VPS52	78.89	621.5	0.127
CIITA	363.82	2866.12	0.127
ND3	30.37	239.18	0.127
USP19	172.83	1360.62	0.127
PPARA	24.35	191.56	0.127
EXOC1	179.02	1406.19	0.127
HDAC6	738.56	5800.2	0.127
ALG1	98.18	770.95	0.127
XKR4	1511.83	11861	0.127
ZNF568	32.77	257.11	0.127
RFESD	2909.86	22827.2	0.127
MTA1	165.03	1294.4	0.127
SLC10A7	1120.75	8787.99	0.128
ENST00000399125	33.25	260.52	0.128
A_33_P3313323	2910.34	22798.2	0.128
GPR56	665.27	5210.11	0.128
MT1F	1797.25	14071.7	0.128
ENST00000422938	203.22	1590.74	0.128
PRKCSH	446.51	3495.19	0.128
MYOF	266	2082.08	0.128
TRIM7	26.83	209.86	0.128
PGM5	703.19	5499.64	0.128
XM_001718371	129.69	1014.31	0.128
MAGEE2	166.27	1300.25	0.128
HEATR3	748.61	5854.05	0.128
FAM75D1	57.28	447.77	0.128
C11orf70	2730.5	21337.5	0.128
LOC100129089	1113.74	8702.48	0.128
SIRPB2	456.97	3569.69	0.128
GPD1L	508.4	3971.27	0.128
LOC100130580	2953.03	23054.1	0.128
ENST00000427070	46.69	364.54	0.128
TRIM14	266.3	2077.44	0.128
RAB9B	187.11	1459.23	0.128
A_33_P3407564	446.73	3483.13	0.128
GNG11	2590.51	20192.5	0.128
FAM178B	127.68	995.05	0.128
TTC39C	508.62	3962.69	0.128
PLEKHA3	133.21	1037.83	0.128
AK311115	3103.97	24181.3	0.128
BCL9L	155.78	1213.18	0.128
SLC5A6	58.85	458.09	0.128
GDA	538.65	4192.65	0.128
DNM3	2156.95	16781.3	0.129
LETM2	1034.53	8047.62	0.129
SLC2A3	403.56	3138.13	0.129
SIK1	93.03	723.3	0.129
IPCEF1	179.68	1396.94	0.129
RIOK3	54.07	420.31	0.129
RSRC2	396.44	3081.64	0.129
WWOX	723.89	5622.26	0.129
PTCD2	2145.95	16663.8	0.129
PRDM16	502.44	3899.58	0.129
LOC100130691	221.27	1714.27	0.129
PITX1	2092.85	16212.9	0.129
LGALS3BP	32.09	248.47	0.129
TSHR	4497.12	34816.8	0.129
VGLL4	493.65	3820.67	0.129
AKAP14	22.89	177.03	0.129
CU692315	100.22	775.13	0.129
SAMD9	3522.61	27239.8	0.129
RPP40	3180.27	24587.1	0.129
LOC100132891	996.62	7702.05	0.129
LOC339803	824.95	6375.24	0.129
C17orf65	521.26	4027.07	0.129
ENST00000395776	2415	18635.3	0.13
BC040680	2333.8	17988.1	0.13
ENST00000390397	1110.38	8555.9	0.13
MAGEE1	7689.12	59241.2	0.13
COL6A2	27.31	210.29	0.13
TET2	22.82	175.66	0.13
KRT38	1967.75	15131.5	0.13
LOC100129223	131.4	1010.42	0.13
ABLIM2	38	292.2	0.13
TMPRSS15	214.11	1646.03	0.13
ETAA1	1238.4	9519.03	0.13
CRCT1	92.11	707.95	0.13
TGFBRAP1	23.95	184.03	0.13
NPM2	183.82	1412.02	0.13
C16orf63	190.59	1463.27	0.13
LOC100128009	1027.6	7882.88	0.13
USP22	437.63	3355.94	0.13
VSTM2L	5003.21	38352	0.13
ANKRD36BP2	98.05	751.06	0.131
TIMM8B	197.11	1509.87	0.131
HAS2	46.08	352.97	0.131
2020-09-07	4471.33	34232.6	0.131
GNG11	232.05	1776.25	0.131
ENST00000409079	603.33	4618.08	0.131
GCNT4	5066.23	38776.2	0.131
PPARG	148.54	1136.46	0.131
SAP30	6664.4	50988.1	0.131
OR3A4	453.49	3469.17	0.131
C9orf27	72.56	554.97	0.131
CSAG3	617.9	4723.74	0.131
TMEM135	224.51	1715.98	0.131
FAM175B	4546.81	34690.2	0.131
C9orf27	2855.27	21779.1	0.131
HMGCR	10264.7	78290.2	0.131
CRIP1	477.46	3641.35	0.131
ANKRD53	126.05	960.57	0.131
ZFP64	629.16	4790.62	0.131
NHEDC1	230.62	1754.93	0.131
EGFEM1P	28.75	218.71	0.131
RAB27B	30.2	229.61	0.132
A_33_P3221384	74.52	566.52	0.132
LOC100506173	542.44	4122.9	0.132
TGFB1	29.23	222.16	0.132
C2orf62	2681.47	20372.2	0.132
FLJ16126	5102.78	38749.7	0.132
FUT1	80.73	612.8	0.132
LOC644925	163.54	1241.13	0.132
RAB31	159.45	1209.82	0.132
ANKMY2	1459.2	11071	0.132
AK022140	8367.55	63457.1	0.132
ENST00000400371	33.75	255.95	0.132
SKA2	28.24	214.03	0.132
PHACTR2	93.87	711.1	0.132
ZZZ3	158.84	1202.89	0.132
ZNF384	182.52	1381.47	0.132
GRIN2D	25.79	195.21	0.132
LCN10	2672.56	20220.7	0.132
OSTC	186.62	1411.68	0.132
ENST00000378416	1336.89	10106.5	0.132
TAF4	196.55	1484.53	0.132
GPX8	479.09	3618.36	0.132
LOC400891	131.51	993.06	0.132
TGS1	9669.37	73007.1	0.132
ENST00000395979	128.75	971.95	0.132
COPS3	98.77	745.55	0.132
DES	87.8	662.68	0.132
SLC24A1	9901.67	74682.5	0.133
ANXA5	52.3	394.43	0.133
ANKRD37	203.7	1536.3	0.133
SUV39H2	9688.47	73052.5	0.133
TLR2	23.41	176.3	0.133
COL22A1	7617.32	57344.7	0.133
PAPD7	45.02	338.87	0.133
LY6H	633.77	4769.35	0.133
LOXL1	164	1232.41	0.133
ESR2	49.28	370.28	0.133
CCNJL	88.66	665.94	0.133
TOMM7	87.71	658.71	0.133
AHSA1	1320.53	9913.9	0.133
ENST00000394727	8380.76	62907	0.133
LIG1	777.9	5837.82	0.133
BC038732	5233.53	39258.4	0.133
IL16	2848.29	21365.6	0.133
EDEM1	474.25	3556.61	0.133
SUCLA2	291.05	2182.15	0.133
UBAP1	2578.42	19325.1	0.133
CCDC72	100.86	755.89	0.133
E1A_r60_n11	505.28	3785.03	0.133
TMEM164	60.81	455.3	0.134
FCRL2	859.02	6430.51	0.134
INSIG2	130.68	977.84	0.134
TPT1	468.56	3504.29	0.134
C11orf48	64.95	485.74	0.134
A_24_P255303	1618.51	12102.2	0.134
ACTR3	98.26	734.16	0.134
TPTE	485.65	3627.65	0.134
A_33_P3255056	35.06	261.87	0.134
SP110	37.37	279.1	0.134
SERPINA5	24.73	184.64	0.134
DDIT4L	289.31	2159.81	0.134
NegativeControl	708.09	5282.14	0.134
LOC340178	30.8	229.59	0.134
GCNT3	162.65	1212.27	0.134
RPSA	228.57	1703.39	0.134
PYROXD2	38.92	290.02	0.134
LOC100127987	507.19	3778.09	0.134
APC	293.79	2188.34	0.134
FAM175A	44.34	330.03	0.134
KIF3C	303.08	2254.45	0.134
LOC400927	502.47	3734.82	0.135
ALG13	28.36	210.78	0.135
SAT1	1126.84	8370.59	0.135
C6orf165	101.71	755.29	0.135
A_33_P3210975	147.92	1098.43	0.135
LOC100132147	2071.09	15361.4	0.135
A_33_P3227010	458.4	3397.22	0.135
USP14	183.98	1363.14	0.135
STXBP1	532.75	3946.57	0.135
IL1B	3580.15	26521	0.135
NACC2	231.62	1713.71	0.135
SLC31A2	45.28	334.92	0.135
SUMO3	701.13	5183.71	0.135
ENST00000366939	272.21	2012.48	0.135
PRMT6	2443.39	18062.5	0.135
A_24_P135391	1092.95	8078.63	0.135
TMEM135	33.2	245.23	0.135
AK090928	45.56	336.37	0.135
PRKCD	648.27	4785.6	0.135
LHFPL3	3708.57	27372	0.135
WNT10A	857.5	6328.66	0.135
HTR7P1	9803.2	72350.1	0.135
MUC6	691.11	5093.1	0.136
RGS18	42.7	314.5	0.136
ENST00000410117	1257.77	9262.82	0.136
SPRR1A	193.38	1423.35	0.136
PLEKHA7	29.31	215.61	0.136
EPHB2	7377.28	54252.9	0.136
FRZB	776.1	5707.25	0.136
RERE	938.95	6903.02	0.136
E1A_r60_n11	181.77	1335.1	0.136
TEKT2	37.46	275.03	0.136
ENST00000409698	185.11	1358.52	0.136
EEF1A1	684.88	5023.72	0.136
NLRP10	709.86	5204.95	0.136
FLJ33360	3924.89	28778.2	0.136
TTTY8	131.95	967.09	0.136
SCARNA9L	3900.25	28583.9	0.136
QTRT1	669.92	4909.24	0.136
A_33_P3309684	33.83	247.88	0.136
NELL2	53.07	388.76	0.137
DSCAM	2425.68	17768.5	0.137
NR1D1	150	1098.48	0.137
A_33_P3366179	50.33	368.31	0.137
A_33_P3277714	674.42	4934.02	0.137
FAM190B	144.75	1058.98	0.137
LMAN2L	523.72	3830.7	0.137
BMP5	9688.87	70856.7	0.137
TNFSF18	351.72	2571.89	0.137
CR979835	27.87	203.75	0.137
RPL37A	32.63	238.57	0.137
ZNF441	223.43	1631.98	0.137
TPM3	41.55	303.37	0.137
ADM	520.1	3796.33	0.137
RNF212	82.13	599.21	0.137
MGC13053	30.32	221.21	0.137
FOXF2	49.18	358.74	0.137
ENST00000424252	728.18	5309.36	0.137
ENST00000380995	1226.15	8939.52	0.137
AK7	479.82	3495.72	0.137
E1A_r60_a22	296.18	2157.74	0.137
CD19	218.87	1594.08	0.137
CCDC149	24.26	176.66	0.137
CENPF	411.45	2995.99	0.137
CDK9	41.86	304.66	0.137
CA1	560	4073.07	0.137
FADS2	823.55	5989.91	0.137
SPTLC3	117.32	852.9	0.138
A_33_P3226788	35.59	258.53	0.138
A_33_P3280502	530.69	3854.33	0.138
UNC93B1	28.86	209.56	0.138
A_32_P918263	164.39	1193.74	0.138
MRPL22	300.53	2181.74	0.138
ZNF845	217.54	1578.67	0.138
ENST00000398112	124.31	901.64	0.138
LOC100130998	63.19	458.2	0.138
LOC391766	2659.68	19282.4	0.138
PTGER4	60.63	439.08	0.138
A_33_P3227260	45.48	329.33	0.138
RRAS	1306.59	9457.08	0.138
FAM200B	81.08	586.58	0.138
GPSM1	25.24	182.58	0.138
CC2D1A	31.03	224.31	0.138
CPEB2	3844.59	27784.9	0.138
PGK1	44.59	322.26	0.138
ARL13B	45.92	331.85	0.138
ZFAND3	29.71	214.61	0.138
ZNF75A	188.05	1357.4	0.139
ENST00000394874	937.75	6765.83	0.139
FKBP3	168.85	1217.65	0.139
IMPACT	134.24	967.85	0.139
CCDC79	4914.95	35409.1	0.139
PPAN	5351.76	38550.3	0.139
2020-09-09	34.67	249.68	0.139
FLNC	757.02	5452.14	0.139
RBM47	4245.27	30572.8	0.139
SLC6A16	480.95	3459.89	0.139
GABRA6	461.98	3321.63	0.139
CD247	24.76	177.91	0.139
HMGB4	611.98	4394.08	0.139
PPP2R2A	1639.08	11766.9	0.139
ANTXR1	178.16	1278.98	0.139
ENST00000400831	639.44	4590.02	0.139
SULT1A2	214.68	1539.97	0.139
HMOX1	600.52	4306.21	0.139
E1A_r60_1	220.4	1580	0.139
AK090485	206.57	1479.87	0.14
PCYT1B	161.57	1156.89	0.14
SNHG11	167.8	1200.3	0.14
WDR1	25.29	180.9	0.14
E1A_r60_a104	109.37	782.07	0.14
QRSL1	399	2849.19	0.14
XIRP2	171.69	1225.48	0.14
TMEM121	79.4	566.19	0.14
ZNF713	168.63	1201.99	0.14
ENST00000460133	294.13	2095.39	0.14
A_33_P3212839	68.17	485.54	0.14
OR7A5	1451.61	10332.7	0.14
ENST00000370913	26.5	188.63	0.14
WNT10A	44.74	318.44	0.141
ENST00000444775	27.74	197.4	0.141
ENST00000392896	395.63	2814.56	0.141
RAET1K	41.65	296.25	0.141
SPRR3	103.61	736.89	0.141
BEND4	38.89	276.49	0.141
TRIM50	632.86	4497.59	0.141
CCDC113	136.97	973.39	0.141
TBP	210.12	1492.85	0.141
OR51V1	24.13	171.39	0.141
IFIT1	213.6	1517.07	0.141
ERCC-00043_129	75.22	534.19	0.141
LOC550112	311.44	2211.03	0.141
MYC	139.85	992.05	0.141
ZNF561	497.81	3529	0.141
UBXN8	353.54	2505.06	0.141
DKFZP586I1420	46.74	331.11	0.141
LOC100128006	274.47	1943.11	0.141
E1A_r60_a104	31.75	224.77	0.141
DCTN1	57.11	404.33	0.141
ENST00000431307	87.8	621.05	0.141
CNKSR1	171.64	1213.88	0.141
LOC728543	2330.46	16480.4	0.141
CARD9	176.31	1246.69	0.141
ACSL1	6655.7	47039.3	0.141
DPCR1	38.05	268.87	0.142
LOC146513	331.67	2342.65	0.142
PHF16	49.98	352.83	0.142
HDGFL1	1776	12536.3	0.142
LAMB3	164.53	1160.75	0.142
ENST00000523617	698.47	4925.99	0.142
AB306057	60.16	423.9	0.142
ACTN4	46.31	326.08	0.142
ENST00000495547	40.52	284.7	0.142
LOC339674	177.62	1247.84	0.142
RHPN1	178.06	1249.51	0.143
DarkCorner	157.66	1105.94	0.143
FBLIM1	654.92	4592.93	0.143
XPA	388.41	2721.92	0.143
FAM186B	25.42	178.09	0.143
A_33_P3285602	27.72	194.21	0.143
BCL2L1	98.07	686.67	0.143
IGFN1	353.84	2477.38	0.143
LOC550643	97.48	682.48	0.143
PRF1	78.12	546.83	0.143
LATS2	174.17	1218.48	0.143
CXorf30	22.95	160.52	0.143
XAGE1A	285.06	1993.57	0.143
ENST00000523564	165.18	1155.12	0.143
DSPP	495.02	3460.73	0.143
A_33_P3351529	99.66	696.61	0.143
HOMER1	471.22	3293.65	0.143
A_33_P3389216	35.73	249.49	0.143
HIST1H2AM	938.03	6544.73	0.143
PGM3	40.9	285.24	0.143
E1A_r60_1	205.09	1429.13	0.144
UBE2T	35.64	248.34	0.144
PPIG	35.45	246.8	0.144
MMP19	125.59	873.98	0.144
TMEM209	189.8	1320.48	0.144
GGCT	42.37	294.73	0.144
LONRF1	583.05	4055.23	0.144
TRIM46	48.87	339.89	0.144
POMT1	105.83	735.95	0.144
XBP1	191.88	1333.15	0.144
MXRA5	450.81	3131.42	0.144
CD244	24.77	172.02	0.144
MAPK1	31.58	219.14	0.144
PMS2P11	1323.98	9186.72	0.144
ACVR1C	294.87	2045.46	0.144
SBF1	25.97	180.1	0.144
ERP27	2771.92	19217.4	0.144
LOC729324	4345.14	30110.5	0.144
BCL2L11	520.79	3608.44	0.144
OR4F29	2514.28	17419.6	0.144
ENST00000486067	230.03	1592.55	0.144
OR14A16	119.76	829.1	0.144
SAMD14	353.5	2447.09	0.144
DHRSX	68.44	473.76	0.144
C2orf68	80.79	559.15	0.144
NEXN	1267.95	8775.18	0.144
DPP9	440.31	3046.89	0.145
AKD1	238.16	1647.16	0.145
FLJ45831	116.25	803.57	0.145
PGK1	344.67	2382.16	0.145
CRISPLD2	29.93	206.71	0.145
MGC15705	46.51	321.1	0.145
BIVM	45.95	316.98	0.145
FAM118A	25.19	173.73	0.145
CAPG	302.22	2084.11	0.145
HIST1H2BK	464.93	3205.44	0.145
GMPPB	24.67	169.77	0.145
LOC100507507	140.19	964.31	0.145
AGT	2130.13	14644.2	0.145
GPR87	68.28	469.23	0.146
TRIM36	1290.62	8865.71	0.146
IDO1	152.19	1045.43	0.146
ENST00000382520	48.73	334.66	0.146
E2F1	233.23	1601.26	0.146
ENO2	141.8	973.05	0.146
DDX21	677.64	4649.39	0.146
ROPN1L	355.28	2437.23	0.146
POMGNT1	704.93	4835.37	0.146
NAG20	190.75	1308.02	0.146
PRDX4	223.6	1532.9	0.146
ENST00000456049	151.58	1038.77	0.146
COL6A5	289.72	1985.22	0.146
SHBG	111.11	761.22	0.146
ENST00000467901	392.59	2689.14	0.146
OSTN	356.27	2440.27	0.146
ANKRD13C	29.47	201.81	0.146
TLE1	49.8	340.86	0.146
PDCD4	526.94	3604.26	0.146
TFPT	1785.39	12208.5	0.146
PRIM1	176.77	1208.54	0.146
LOC100130856	367.41	2511.41	0.146
ZFAND6	51.61	352.67	0.146
OR10A7	199.37	1361.21	0.146
AKAP6	25.32	172.74	0.147
SIL1	2417.03	16476.7	0.147
CDX4	1557.91	10618.7	0.147
RPS23	287.29	1958.14	0.147
CMTM1	1434.37	9774.68	0.147
RRM2B	113.08	770.54	0.147
RAP2B	1108.91	7555.52	0.147
CDC14A	124.52	848.05	0.147
ENST00000412655	73.5	500.47	0.147
CFHR3	235.37	1601.47	0.147
FCN1	26.41	179.69	0.147
RSPO3	209.37	1424.47	0.147
STS	672.61	4575.65	0.147
UCHL1	86.4	587.4	0.147
SCHIP1	397.16	2698.95	0.147
CTU1	434.78	2954.57	0.147
ENST00000405557	2604.89	17699.6	0.147
KCNAB3	191.23	1298.34	0.147
AA412392	37.82	256.74	0.147
YIPF4	200.25	1358.88	0.147
CGA	229.88	1559.35	0.147
TMC6	641.02	4346.48	0.147
TBC1D16	48.26	327.21	0.147
WDR67	226.64	1536.53	0.148
LOC100505488	52.89	358.56	0.148
UQCRC2	154.57	1047.71	0.148
MRGPRG	207.58	1406.52	0.148
SASH3	1887.81	12785.5	0.148
SLC10A4	322.61	2184.26	0.148
ENST00000262676	230.03	1557.38	0.148
NCRNA00272	370.43	2507.72	0.148
TEP1	220.95	1495.58	0.148
VPS72	34.73	234.95	0.148
KDM4C	2955.16	19982.2	0.148
FAF2	80.46	543.79	0.148
ENST00000338912	88.94	601.02	0.148
FOXF2	1355.24	9157.44	0.148
RNF185	233.42	1576.75	0.148
H2AFY2	1326.83	8962.78	0.148
TERT	23.72	160.14	0.148
C22orf15	42.69	288.08	0.148
RPLP0	54.31	366.29	0.148
GJD2	195.79	1320.05	0.148
OTOG	37.74	254.45	0.148
SNHG5	596.77	4022.2	0.148
ATXN10	1437.61	9688.73	0.148
FAM115C	400.71	2698.98	0.148
SNN	4454.74	29999.1	0.148
MPHOSPH10	74.64	502.31	0.149
ZNF846	793.7	5338.48	0.149
AF118062	1825.87	12278.4	0.149
LANCL2	1368.21	9194.39	0.149
KCNE2	194.73	1308.55	0.149
PDZD11	533.63	3585.43	0.149
ANKRD30A	1733.73	11639.4	0.149
DBNDD2	1260.61	8462.2	0.149
A_33_P3386487	2022.07	13573.5	0.149
CEP76	3001.7	20118.3	0.149
C16orf57	43.62	292.22	0.149
GPATCH2	3685.05	24679.7	0.149
ENST00000390368	80.09	536.28	0.149
MGC70870	34.61	231.7	0.149
CLCN4	56.53	378.48	0.149
PTPN11	158.85	1063.33	0.149
SYNPO2L	39.66	265.23	0.15
ZNF669	29.98	200.3	0.15
DIABLO	423.7	2830.18	0.15
PMP2	701.27	4684.18	0.15
KIAA0101	828.85	5532.98	0.15
PRKG1	261.62	1745.56	0.15
FLJ34208	396.09	2642.43	0.15
A_33_P3257015	111.86	745.87	0.15
IFT122	69.4	462.33	0.15
SLFN14	107.16	713.77	0.15
OR13C3	422.15	2810.92	0.15
A_33_P3318227	50.23	334.33	0.15
GPR142	306.02	2036.25	0.15
A_33_P3383531	539.51	3589.14	0.15
SYCN	714.42	4752.23	0.15
ENST00000398707	657	4370.23	0.15
ST7OT1	133.6	888.42	0.15
OR1D5	44	292.21	0.151
NLRX1	345.9	2296.88	0.151
DIAPH3	55.53	368.7	0.151
CADPS	564.92	3750.74	0.151
TMEM144	82.98	550.77	0.151
FAM176A	745.3	4942.81	0.151
LOC643837	1003.9	6654.67	0.151
EXOC1	958.26	6350.87	0.151
MED20	49.68	329.18	0.151
CACNA1C	1089.85	7219.43	0.151
ZNF492	207.89	1376.49	0.151
PLOD2	217.14	1437.38	0.151
SLC26A1	448.18	2965.98	0.151
ENST00000415882	181.32	1199.86	0.151
FLJ10038	42.88	283.62	0.151
TRIM52	1830.11	12098.3	0.151
GAPVD1	351.97	2326.61	0.151
PDE4DIP	25.36	167.61	0.151
GSTM5	1285.16	8490.23	0.151
A_33_P3338788	43.98	290.55	0.151
DTNB	1755.36	11592	0.151
SPIB	52.13	344.16	0.151
MAN2C1	4614.14	30435.8	0.152
CHN1	1386.73	9147.13	0.152
HARS2	84.2	555.02	0.152
PLEKHG1	30.16	198.67	0.152
ASB4	29.8	196.25	0.152
ZNF396	25.42	167.38	0.152
FAM46C	4369	28738.6	0.152
LOC391767	96.52	633.9	0.152
FAM22D	1826.38	11995.3	0.152
LAMC2	327.08	2147.19	0.152
ACTB	258.29	1695.25	0.152
SUGP2	14560.4	95543.4	0.152
ARX	756.57	4960.49	0.153
MAP1LC3B	705.28	4621.67	0.153
LOC100130548	55.21	361.76	0.153
B3GALT1	124.77	817.58	0.153
PIP4K2B	4796.75	31428.2	0.153
KCNJ9	152.69	1000.19	0.153
PELI3	193.91	1269.06	0.153
WDR87	289.83	1896.75	0.153
TMX2	79.53	520.33	0.153
LOC100131650	412.8	2699.48	0.153
KCNS3	9594.23	62740.7	0.153
LOC100129858	251.74	1646.05	0.153
A_33_P3260322	218	1424.96	0.153
VDAC1	178.58	1167.24	0.153
INVS	155.37	1014.77	0.153
RAB33A	633.32	4136.06	0.153
ADAMTSL4	126.81	827.75	0.153
[truncated: 42,496 more rows]
